# Supplementary material for: Continuous Topical Oxygen Therapy Is Associated with Accelerated Nipple–Areolar Complex Necrosis Healing Following Nipple-Sparing Mastectomy: A Propensity-Matched Three-Way Comparison
Source: Cancers (Basel). 2026 Jun 11;18(12):1907. doi: 10.3390/cancers18121907 (PMC13296629; doi:10.3390/cancers18121907)
Supplement: Supplementary file 1 [file cancers-18-01907-s001.zip]

Archive with 1 entries (1 files):
- cancers-4363824-supplementary.pdf
